# Supplementary material for: Ecosystem size-induced environmental fluctuations affect the temporal dynamics of community assembly mechanisms
Source: ISME J. 2022 Aug 18;16(12):2635–43. doi: 10.1038/s41396-022-01286-9 (PMC9666552; doi:10.1038/s41396-022-01286-9)
Supplement: Supplementary file 2 — Supplementary Table S1 [file 41396_2022_1286_MOESM2_ESM.xlsx]

## Sheet: Table S1 (2)
Supplementary Table S1. Statistics of sequences from DADA2 sequence processing.
sample name	input	filtered	merged	nonchimeric	bacteria only	contaminants removed	sample coverage (completeness)
D0MSDNAMa	145044	108836	59497	55639	51138	51135	0.999726
D0MSDNAMb	140913	105305	55148	51684	49487	49487	0.999697
D0MSDNAMc	129822	95639	50100	46609	42052	42052	0.999738
D0MWDNAMa	129072	100555	70873	52742	45800	45800	0.999891
D0MWDNAMb	126110	97781	73497	57193	44883	44883	0.999866
D0MWDNAMc	133015	103571	77518	59474	55704	55704	0.999982
D1M1	33712	27548	19752	15740	15683	15683	0.999809
D1M10	34654	27656	20402	16578	16570	16570	0.999819
D1M11	28609	22867	15783	13718	13655	13655	1
D1M12	42982	34460	25766	19999	19994	19994	0.99985
D1M13	30843	24929	19466	15841	15841	15841	0.999874
D1M14	50858	40847	29798	21955	21918	21904	0.99968
D1M15	25793	20508	12890	11216	11025	11025	0.999909
D1M16	44810	35861	28846	26367	26299	26299	0.999886
D1M17	34398	28241	22429	19330	19330	19330	0.999897
D1M18	76837	62127	48619	37384	37358	37358	0.999839
D1M19	55562	45521	37106	30440	30422	30422	0.999901
D1M2	39111	31600	23602	20020	19739	19739	0.999848
D1M20	54390	44131	31469	26156	26000	26000	0.999962
D1M21	41792	34172	24206	19670	19633	19633	0.999644
D1M22	30015	24555	18212	14527	14522	14522	0.999931
D1M23	40065	32102	19475	16308	16057	16057	0.999876
D1M24	32796	26400	19577	17394	17311	17311	0.999942
D1M25	36328	28651	17461	13117	13093	13093	0.999695
D1M26	64951	51697	39150	30162	30142	30142	0.9999
D1M27	38019	30352	23848	22249	22203	22081	0.999819
D1M28	36654	29317	21277	19101	18966	18966	0.999895
D1M29	74871	60057	43109	33308	33264	33264	0.999729
D1M3	52023	42312	33050	27182	27051	27051	0.999889
D1M30	46813	37178	25503	22740	22425	22425	0.999822
D1M31	59000	46774	39040	38772	36610	36584	0.999891
D1M32	56395	44452	37289	36756	36345	36324	0.999917
D1M33	55692	44626	27826	23988	23056	23056	0.999913
D1M34	61486	49685	37591	29987	29965	29965	0.999867
D1M35	80491	65744	56342	53393	53277	53240	0.999925
D1M36	49124	39929	27911	23371	23275	23275	0.999828
D1M37	62896	51790	45942	44836	44836	44776	0.999955
D1M38	85160	69431	54674	44436	44336	44336	0.999932
D1M39	61970	50454	39123	32198	32187	32187	0.999845
D1M4	55355	45293	35037	27668	27619	27619	0.999855
D1M40	69549	55793	47943	47649	46699	46628	0.999936
D1M41	70471	57579	43412	35071	34983	34983	0.999857
D1M42	64344	50703	37834	34402	34177	33918	0.999794
D1M43	65198	53040	45151	43065	43043	42922	0.999884
D1M44	98238	79806	68724	64538	64473	64383	0.999922
D1M45	45423	36733	24530	20716	20479	20479	0.999756
D1M46	79754	64933	54748	49011	48924	48500	0.999959
D1M47	52720	43095	37829	36110	36030	36023	0.999917
D1M48	28715	22818	14142	11913	11788	11788	0.99983
D1M5	30045	24624	19099	15584	15584	15584	0.999808
D1M6	65610	53068	40112	30599	30546	30546	0.999935
D1M7	51599	42042	33391	26808	26777	26777	0.999813
D1M8	35464	28125	18372	15860	15667	15667	0.999681
D1M9	46947	38306	28498	22621	22606	22606	0.999867
D2M1	48895	38907	24908	17596	17197	17197	0.999884
D2M10	37673	30395	24298	19097	19095	19095	0.999843
D2M11	31545	25382	18525	16947	16834	16834	0.999941
D2M12	65093	53174	43412	33439	33439	33439	0.999821
D2M13	71186	58188	46114	33761	33761	33761	0.999911
D2M14	36957	30161	24729	20702	20702	20678	0.999952
D2M15	31876	25560	19673	19175	18498	18498	1
D2M16	43338	34911	27331	24121	24053	24053	0.999958
D2M17	34741	28268	22337	17409	17409	17409	0.999885
D2M18	26715	21305	16072	13539	13532	13532	1
D2M19	35641	28638	22589	19044	19044	19044	0.999737
D2M2	30600	24300	17579	15002	14745	14745	1
D2M20	50963	40527	29316	24668	23979	23979	0.999875
D2M21	44465	35977	28725	25127	25024	25024	0.99976
D2M22	38953	31268	24501	20221	20215	20215	0.999951
D2M23	20392	16228	13618	13526	12979	12971	0.999923
D2M24	26952	21239	15275	12663	12539	12539	0.99992
D2M25	43734	35497	25382	19984	19904	19904	0.9999
D2M26	47088	37912	29000	22843	22843	22843	0.999912
D2M27	36865	29752	23527	21456	21440	21413	1
D2M28	45776	36804	29730	28248	28057	28057	0.999857
D2M29	33610	27325	21132	18304	18267	18267	1
D2M3	14446	11621	7613	5862	5845	5845	0.999658
D2M30	32838	26143	17525	16293	15579	15579	0.999807
D2M31	50633	40234	25995	23955	20872	20862	0.999569
D2M32	25013	19807	16157	15959	15525	15525	0.999871
D2M33	64812	52379	42308	41879	39580	39529	0.999874
D2M34	50640	41106	33609	31132	31111	31091	0.999936
D2M35	78468	64126	55413	52291	52241	52162	0.999923
D2M36	39105	31818	22210	18752	18589	18589	0.999892
D2M37	36270	29717	23941	19820	19820	19820	0.999697
D2M38	50726	41452	33370	29995	29945	29937	0.999933
D2M39	35836	29324	23131	17968	17968	17968	0.999889
D2M4	23300	18897	15115	13036	13033	13033	0.999847
D2M40	8197	6700	6029	5995	5995	5529	1
D2M41	42536	34706	25184	20067	20057	20057	1
D2M42	20766	16312	9379	8352	8201	8201	0.999756
D2M43	48242	39105	28047	20988	20988	20988	0.999857
D2M44	44157	35885	27168	19861	19861	19861	1
D2M45	30891	24870	16502	14084	13556	13556	0.999705
D2M46	35631	29151	21937	16721	16721	16721	0.99994
D2M47	42519	34912	28722	24448	24430	24401	0.999754
D2M48	63931	51084	35450	28859	28351	28351	0.999929
D2M5	22098	18050	13724	10894	10894	10894	0.999816
D2M6	30431	24445	17364	12576	12572	12572	0.999841
D2M7	39162	31598	23007	16923	16915	16915	0.999941
D2M8	20861	16127	9223	7209	7103	7103	0.999859
D2M9	45183	36852	27648	19978	19954	19954	0.99985
D4M1	55653	43419	34490	29970	29668	29631	0.999966
D4M10	33205	26221	22419	20254	20122	20054	0.99995
D4M11	62770	49619	41368	40320	40074	39873	0.9999
D4M12	37461	29351	25154	21810	21656	21604	0.999907
D4M13	53905	41390	35882	25040	25020	24990	1
D4M14	33227	26164	21760	18657	18419	18355	0.999891
D4M15	27089	21472	15033	13560	13013	13006	0.999923
D4M16	66995	52244	40549	35021	34925	34919	1
D4M17	42850	33574	27619	19683	19672	19665	1
D4M18	47182	37597	30520	24366	24129	24129	0.999959
D4M19	28887	22957	15813	13602	13516	13516	0.999852
D4M2	36539	28459	22306	19316	19184	19179	0.999948
D4M20	62384	49419	34662	25858	23273	23273	0.999871
D4M21	50192	40140	31448	24784	24117	24117	0.999834
D4M22	41268	33368	26290	18160	17848	17838	0.999944
D4M23	50810	40249	27584	22905	22466	22464	0.999866
D4M24	42695	33320	24926	19832	19684	19684	0.999848
D4M25	49963	39513	30563	24680	23390	23390	0.999872
D4M26	47639	36775	29551	17785	17701	17701	1
D4M27	49066	38708	29429	24746	24558	24558	0.999959
D4M28	67115	53284	41277	38469	38113	38105	0.999974
D4M29	56503	44567	35957	28361	27235	27235	1
D4M3	47320	36353	30448	23938	23143	23143	1
D4M30	31262	25149	15515	13415	9358	9358	0.999786
D4M31	39989	31754	19843	17399	14482	14482	0.999931
D4M32	38068	29461	21474	18789	18667	18663	0.999946
D4M33	37740	28795	17076	14407	12874	12874	1
D4M34	31043	24407	18536	16164	16012	16012	1
D4M35	28615	21616	15202	12628	12480	12480	0.99976
D4M36	39456	31263	25701	24108	23487	23487	0.999915
D4M37	49670	37510	30863	20302	20293	20293	0.999951
D4M38	42018	32441	25386	19530	19426	19426	0.999949
D4M39	20328	15569	11925	8348	8336	8329	1
D4M4	41644	31674	26996	22070	21974	21965	0.999954
D4M40	54919	42196	27049	22417	17626	17626	0.999943
D4M41	54158	41564	32211	27007	26949	26949	0.999889
D4M42	25541	19946	13757	11778	11271	11271	1
D4M43	50555	38705	31646	21141	21123	21123	1
D4M44	32879	25004	18390	13649	13628	13624	0.999927
D4M45	42577	32780	20854	14501	8520	8520	0.999531
D4M46	53392	42387	31063	26163	25968	25968	0.999923
D4M47	33237	25990	19429	16014	15887	15887	0.999811
D4M48	31424	24498	16640	12866	7941	7941	0.999748
D4M5	47707	36866	31574	28523	28350	28329	1
D4M6	224290	174389	144420	119495	118914	118515	0.999975
D4M7	76038	58829	49524	37355	37223	37217	1
D4M8	246510	189584	151548	125844	122028	121963	0.999967
D4M9	27397	21656	18368	15844	15116	15116	1
D8MA	287553	218524	180855	102424	102336	99751	1
D8M1	38435	30622	25789	22866	22668	22668	1
D8M10	29816	23620	18757	14818	14758	14758	1
D8M11	35079	26744	19552	15322	15244	15244	0.999869
D8M12	49644	39332	35372	34263	33869	33849	1
D8M13	43759	34032	29592	25727	22689	22679	0.999824
D8M14	42013	33416	28262	23585	23375	23375	0.999957
D8M15	50396	39439	28233	26690	25999	25990	0.999962
D8M16	43695	33867	27582	24958	24674	24662	0.999959
D8M17	31532	24732	19827	15581	15545	15545	1
D8M18	39265	30791	24777	20845	20771	20771	1
D8M19	52814	40917	37614	37540	37222	36862	1
D8M2	35252	27744	20737	16723	16634	16634	0.99988
D8M20	30477	24049	18960	16378	14883	14878	1
D8M21	47030	35062	28651	24125	23968	23961	1
D8M22	42448	34075	29516	28251	28066	27650	0.999964
D8M23	39927	31194	21469	20216	19652	19554	0.999949
D8M24	49526	38894	33760	33184	32845	31941	0.999937
D8M25	33323	25918	21459	18116	17561	17561	1
D8M26	49710	39550	35151	34169	33271	32861	1
D8M27	61718	47906	38199	33446	33360	33360	1
D8M28	28683	22466	20225	20184	19693	19388	0.999948
D8M29	46776	36845	32718	32164	31926	31090	0.999968
D8M3	37076	29142	24166	21240	21042	21036	0.999952
D8M30	41134	32398	26403	25870	22992	22499	0.999956
D8M31	24944	19350	13878	13683	12605	12482	0.99992
D8M32	40371	30824	22895	21481	21407	21276	0.999953
D8M33	38454	29887	20529	18746	18293	18226	0.99989
D8M34	54183	43616	35884	29525	29473	29451	0.999966
D8M35	46849	37174	30666	26661	26346	26278	1
D8M36	31881	25528	23652	23595	21871	21249	1
D8M37	48265	38086	31704	26456	26140	26124	0.999885
D8M38	71390	57861	50717	49386	49060	48182	0.999979
D8M39	37241	30064	24839	20947	20761	20737	1
D8M4	50224	40439	37069	36908	36759	36167	0.999945
D8M40	37598	29151	19300	15386	14210	14210	0.99993
D8M41	40893	32143	25823	23333	23215	23184	0.999957
D8M42	62225	49262	38975	34415	33467	33444	0.999851
D8M43	44289	34670	28990	22919	22785	22785	0.999956
D8M44	59895	46574	42987	42798	42304	41805	0.999976
D8M45	38476	29691	22224	16308	15810	15795	1
D8M46	49975	39784	33307	28908	28850	28850	1
D8M47	66278	52652	46889	44139	43578	43532	0.999931
D8M48	40737	31664	27462	25259	24303	24153	0.999917
D8M5	45098	35950	31818	30245	30032	29458	0.999966
D8M6	36420	29155	26892	26841	25819	22829	0.999869
D8M7	50801	41370	36993	35691	35359	34609	1
D8M8	25787	19908	15227	13688	13466	13466	1
D8M9	23092	17849	13871	11813	11672	11672	1
D8MR	234763	168907	137120	76100	76003	71570	0.99993
D16MA	211580	147602	113143	42070	42067	35306	0.999915
D16M1	58724	41601	33768	28256	28233	28198	1
D16M10	57899	46167	38206	28545	28358	27959	0.999893
D16M11	54169	42340	33573	27275	26923	26905	1
D16M12	73119	58863	49945	43799	43775	43756	1
D16M13	53374	42580	35426	25934	25795	25795	1
D16M14	52306	41877	35574	30382	30357	30269	1
D16M15	98739	74469	44107	34345	33329	33329	1
D16M16	30507	23316	17024	14520	14373	14373	1
D16M17	50702	40099	29995	21209	21130	21110	0.999953
D16M18	47541	38220	29869	23757	23537	23518	0.999915
D16M19	87	41	0	0	0	0	0
D16M2	27660	21073	14702	12646	12569	12555	1
D16M20	79694	56912	47265	37339	37334	37334	1
D16M21	57683	45969	38023	30151	30113	30113	1
D16M22	56743	45851	38913	32307	32305	32305	1
D16M23	60793	46423	27824	24750	23848	23840	1
D16M24	51788	40286	31828	28686	28510	28425	1
D16M25	61145	43327	34773	25998	25975	25975	0.999962
D16M26	59371	46803	38052	31922	31906	31901	0.999937
D16M27	52851	39315	21788	17709	17545	17545	0.999943
D16M28	95554	72236	39132	32038	31691	31691	0.999968
D16M29	51578	39312	31320	25573	25274	25268	1
D16M3	65307	50258	39821	31305	31238	31104	0.999968
D16M30	43107	33222	24354	21602	20946	20914	0.999952
D16M31	51736	40115	27114	24390	23838	23809	0.999916
D16M32	67221	47647	25928	20695	20221	20221	1
D16M33	79661	61463	42338	35485	35117	35099	0.999943
D16M34	66128	52250	37981	30382	30097	30097	1
D16M35	40382	31097	21644	17893	17731	17711	1
D16M36	71304	56904	47170	38108	38080	38080	1
D16M37	71629	57365	53226	53004	52566	51874	1
D16M38	53675	43198	35738	28637	28287	28287	0.999929
D16M39	56131	44196	35825	27720	27636	27636	0.999964
D16M4	90027	70944	59004	47171	47140	47140	1
D16M40	72982	57583	43963	38558	38042	38017	0.999921
D16M41	60285	47082	37721	31629	31614	31547	1
D16M42	38853	31170	23458	18702	18558	18558	1
D16M43	48973	38510	33437	30426	30378	30334	1
D16M44	47411	37520	30794	23642	23512	23512	1
D16M45	57105	44024	33862	26582	26559	26559	1
D16M46	44027	34954	27582	24437	24171	24141	1
D16M47	45576	36071	28325	25472	25295	25240	1
D16M48	55601	43854	34643	27194	27021	27021	0.999926
D16M5	76796	61202	50345	39982	39945	39945	1
D16M6	100242	79986	68793	57716	57625	57557	1
D16M7	49359	39433	32722	28822	28783	28740	1
D16M8	71152	55289	45571	40992	40905	40876	1
D16M9	77797	56894	47429	37294	37256	37250	1
D16MR	104594	74869	58505	28093	28079	16180	1
D24MA	201249	149068	124891	84573	84571	72327	0.999959
D24M1	49711	40440	35476	33903	33802	33611	1
D24M10	68311	53971	44517	37523	36426	29530	1
D24M11	63324	50654	43309	39193	38518	38495	1
D24M12	53112	42202	35654	32493	32352	32261	0.999969
D24M13	43456	34578	30840	29689	29546	29538	1
D24M14	45780	35972	30163	25307	25229	25229	1
D24M15	82255	63237	47524	46443	44768	44588	0.999955
D24M16	79600	63617	52646	46370	45854	45844	0.999978
D24M17	53626	43437	39234	38741	36729	36186	1
D24M18	54236	43591	35778	31375	31213	31164	1
D24M19	80772	64763	53606	51166	50665	50585	0.999941
D24M2	2851	2279	2001	2001	1993	1993	1
D24M20	82764	65919	54822	45249	45209	45203	1
D24M21	39993	32345	27245	24538	24512	24512	1
D24M22	38341	31009	27872	27280	27234	27185	1
D24M23	69073	55509	43198	38131	37852	37704	0.999947
D24M24	50533	38319	31909	29467	27224	27215	0.999963
D24M25	99493	80220	67009	53168	53148	53145	0.999981
D24M26	59692	47312	38495	30649	30509	30383	0.999967
D24M27	70093	55449	41394	31976	31792	31792	0.999969
D24M28	59437	46903	36604	30949	27257	27246	1
D24M29	69431	55361	44627	34169	34053	34053	0.999971
D24M3	55096	44626	39679	38316	38214	38153	1
D24M30	88502	65994	53756	45356	42238	42235	0.999929
D24M31	127112	98424	67588	54259	53573	53496	0.999963
D24M32	125652	82618	65043	53731	50693	50481	0.999941
D24M33	59043	46573	33787	26950	24153	24116	1
D24M34	33800	27017	21314	17535	16995	16995	1
D24M35	43026	34363	26907	21697	21346	21346	1
D24M36	68581	53253	43652	35975	35972	35972	1
D24M37	31814	25403	20160	15794	15715	15715	0.999936
D24M38	51622	40183	34158	28586	28321	28321	1
D24M39	39382	31576	26007	21227	21060	21046	1
D24M4	51151	41436	36449	34539	34296	34276	1
D24M40	55660	43706	34917	32840	31726	31572	0.999937
D24M41	69423	43457	33489	26762	26678	25489	1
D24M42	85531	64182	51319	45520	45346	45346	0.999934
D24M43	74420	49561	37100	28961	28880	28880	1
D24M44	51834	40866	32815	26102	25705	25594	0.999883
D24M45	48587	36893	28651	25885	25698	25654	0.999922
D24M46	60415	47941	41611	36716	36132	36053	1
D24M47	67453	54489	44807	40459	40129	39478	0.999975
D24M48	67978	54060	43394	37977	37735	37697	0.999973
D24M5	41508	33204	27930	22304	22082	22082	1
D24M6	56793	45556	39907	37573	37501	37181	1
D24M7	76331	61525	51819	46427	46289	46209	1
D24M8	55399	43383	37493	35964	35743	35634	0.999972
D24M9	53366	42939	38399	37538	37406	37025	1
D32MA	185342	126284	99046	53636	53616	50917	0.99998
D32M1	12339	5821	5026	4681	4671	4668	1
D32M10	34255	26079	19237	13131	12806	10831	0.999815
D32M11	56965	40475	32406	26651	26548	26548	1
D32M12	35532	27206	21773	17509	16300	16288	1
D32M13	41607	32119	28109	24808	24768	24768	1
D32M14	36214	28301	25131	22820	22791	22787	0.999956
D32M15	74244	56792	49308	47976	47417	47336	0.999979
D32M16	22458	16064	13156	10569	10556	10556	1
D32M17	86954	66953	56691	54502	53653	52820	0.999981
D32M18	66602	50945	42291	34726	34647	34611	1
D32M19	46320	35867	30252	25074	25046	25046	1
D32M2	92893	36740	29522	23602	23584	23562	1
D32M20	30777	15522	9470	7814	7281	7273	1
D32M21	47561	37114	32537	29760	29760	28394	1
D32M22	36473	28578	24280	21297	21179	21149	1
D32M23	38572	29701	21997	19159	19108	19108	0.999738
D32M24	71288	45673	38894	35788	35745	35695	0.999972
D32M25	86248	61270	51971	46888	46869	46773	1
D32M26	64013	49191	43123	39858	39765	39653	1
D32M27	53680	40859	33526	29757	29535	29535	1
D32M28	33571	24024	20084	18338	18233	18233	0.99989
D32M29	21210	16519	14165	11767	11758	11758	1
D32M3	79891	63264	55154	48962	48848	48820	1
D32M30	39297	29166	21503	18233	17606	17606	0.999886
D32M31	67000	51806	43914	42524	41026	40294	0.999975
D32M32	42610	31554	27080	25705	25577	25415	1
D32M33	64333	49951	37146	27576	19428	19428	0.999897
D32M34	88891	69507	60123	49333	49041	49041	0.999959
D32M35	40409	31734	27519	25027	24895	24804	1
D32M36	25860	20352	16949	15886	15860	15804	1
D32M37	24802	18689	16176	16079	15925	15888	1
D32M38	33049	25372	21241	16312	16288	16288	1
D32M39	31975	25486	21897	19079	18856	18844	1
D32M4	91729	72954	63226	48293	48271	48271	1
D32M40	31330	23689	14995	12029	11993	11993	1
D32M41	55430	38130	30164	24205	23486	23068	1
D32M42	37703	25231	20428	17578	17512	17512	0.999943
D32M43	36876	28198	23314	19777	19037	18982	1
D32M44	36696	26144	19989	16822	15761	15684	1
D32M45	29672	11987	6992	5702	5597	5594	1
D32M46	36888	29214	24652	21385	21033	21033	1
D32M47	35476	27893	23817	22226	21916	21880	1
D32M48	35750	24656	18242	15475	14723	14723	1
D32M5	30864	24760	20669	17485	17476	17476	1
D32M6	75250	59862	50371	43501	43475	43434	0.999954
D32M7	50831	40080	34228	27488	27447	27447	0.999964
D32M8	60451	37918	29067	22133	21828	21828	1
D32M9	35714	27587	23133	20949	20903	20651	1
D32MR	51300	12482	9425	7111	6812	6430	1
D40MA	194098	139322	117106	79639	79591	60393	0.99995
D40M1	74155	56765	48217	42850	42783	42695	1
D40M10	79060	60008	52887	51212	50614	48505	0.999959
D40M11	36732	26534	21973	17698	17667	17667	1
D40M12	24038	18402	14000	12139	10207	10115	1
D40M13	29225	23104	19166	14868	14830	14830	1
D40M14	56590	45148	39923	34864	34790	34787	1
D40M15	33994	26224	18252	15373	15337	15337	0.999935
D40M16	51443	40017	32268	29451	29338	29338	1
D40M17	36896	28594	22422	17729	15767	15626	1
D40M18	58035	43577	35385	28061	27991	27915	0.999928
D40M19	26220	20380	16939	15316	15264	15264	1
D40M2	44727	24228	18226	13649	13644	13627	1
D40M20	25257	18203	13167	10256	9990	9990	1
D40M21	18325	13699	10378	8785	8785	8656	1
D40M22	18865	14565	11778	10334	10283	10258	1
D40M23	18546	14195	9713	8883	8736	8729	1
D40M24	26590	20219	17405	15594	15590	15590	1
D40M25	31953	21195	12477	9467	9248	9248	1
D40M26	46736	35899	28378	25864	25826	25725	1
D40M27	34272	26306	19888	18850	18784	18784	0.999947
D40M28	26700	19262	12755	11833	11782	11782	1
D40M29	27822	21817	15731	14600	14545	14535	0.999931
D40M3	39225	31083	27567	22742	22732	22732	1
D40M30	25446	19101	10665	9619	9238	9238	0.999892
D40M31	27695	21245	12525	11616	11176	11176	1
D40M32	18535	13941	10796	9559	9550	9550	1
D40M33	86634	68229	49983	41330	36891	36816	1
D40M34	63811	50363	42970	33582	33426	33426	0.99994
D40M35	41489	33064	27873	24615	24546	24546	1
D40M36	27657	20337	15681	12217	11722	11722	0.999915
D40M37	26443	21033	15922	12740	12098	12098	1
D40M38	38328	30866	27598	22965	22890	22759	1
D40M39	29396	22580	18117	15166	13967	13967	1
D40M4	27218	21350	18273	13913	13897	13883	0.999928
D40M40	27850	20352	13750	12485	12421	12421	1
D40M41	35971	25691	22109	19841	19831	19648	1
D40M42	30996	18849	13820	10466	9230	9230	0.999892
D40M43	17804	13476	10123	7668	7545	7545	1
D40M44	36415	27362	22542	20042	14821	14667	0.999932
D40M45	168884	90157	73745	49821	49138	49138	1
D40M46	19232	14813	12427	11665	11511	11511	1
D40M47	24782	18741	15070	13796	13624	13624	1
D40M48	23189	17423	12541	11761	10963	10963	1
D40M5	23726	18312	15509	12745	12745	12732	1
D40M6	37987	29221	24218	19274	19274	19261	1
D40M7	38304	30345	25256	17930	17892	17858	1
D40M8	32481	20646	14897	11982	11962	11962	1
D40M9	88578	70746	60251	45263	45245	45032	0.999956
D40MR	141960	67090	40888	15902	15875	12506	0.99968
D48MA	228608	69182	31238	12703	12703	11197	0.999375
D48M1	31329	23269	21221	21204	21033	20511	1
D48M10	44871	34696	25717	19730	19150	18257	1
D48M11	50186	36129	29180	24416	24372	24372	1
D48M12	37297	28637	22184	18866	17035	16714	1
D48M13	73690	55855	47701	39188	39042	39042	1
D48M14	49742	39304	33061	27159	27088	27051	0.999926
D48M15	25769	20035	17951	17852	17786	17056	0.999883
D48M16	62113	48848	41395	36283	36266	36249	0.999972
D48M17	31393	24652	19287	14859	13297	13264	1
D48M18	43105	34580	29887	28545	28327	28317	1
D48M19	28024	21959	16762	12166	12152	12115	1
D48M2	32940	22841	18719	17525	17508	17459	1
D48M20	31202	24280	15717	11710	11329	11329	0.999912
D48M21	35908	27929	20965	16078	16072	16007	1
D48M22	44555	34795	26676	17237	16517	16506	1
D48M23	52256	41448	31457	26469	26085	26069	0.999962
D48M24	32007	21349	17641	15051	15051	15051	1
D48M25	46364	33139	27697	20753	20742	20736	1
D48M26	33747	26504	21824	18733	18600	18531	0.999892
D48M27	56360	43344	36047	29707	29682	29682	1
D48M28	37840	26094	20694	17863	17737	17721	0.999887
D48M29	1560	1118	780	757	752	752	1
D48M3	34409	26735	23705	21435	21416	21416	1
D48M30	28976	22382	14837	12635	11084	11084	1
D48M31	20971	16465	12204	10541	10243	10235	1
D48M32	50265	30119	22739	18326	18280	18250	1
D48M33	31334	23217	15500	11596	10562	10562	0.999905
D48M34	33383	26203	21212	17338	17205	17205	1
D48M35	34411	26273	21483	17730	17659	17659	1
D48M36	24400	17786	13852	10040	8963	8963	1
D48M37	36075	27226	20358	15303	14879	14879	1
D48M38	40011	30278	24577	18227	18005	17742	1
D48M39	33031	24918	19339	14140	12623	12623	1
D48M4	31071	24432	21952	19578	19496	19496	1
D48M40	46094	33824	19579	15131	14793	14768	0.999797
D48M41	45430	30663	25246	21232	21201	21024	1
D48M42	38818	29085	17783	13311	13074	13074	0.999847
D48M43	22949	17435	13920	10748	10166	10166	1
D48M44	44408	33298	26822	21855	18605	18171	1
D48M45	37594	27233	21406	16447	16251	16251	1
D48M46	28910	22613	18057	15238	14843	14843	0.999865
D48M47	29140	22584	17679	14553	14188	14188	1
D48M48	14644	10819	7359	6242	5034	5021	1
D48M5	49442	38543	33521	30610	30610	30610	1
D48M6	56929	45144	39354	36430	36423	36423	1
D48M7	60041	47279	42015	39128	38641	38339	1
D48M8	65408	40130	31857	24866	24797	24797	0.99996
D48M9	40055	30864	24868	17926	17852	17828	1
D48MR	240704	85759	34713	15050	15050	13263	0.999472
D56MA	31399	10625	5788	4178	4178	2922	1
D56M1	47980	37076	31185	27117	26964	26862	1
D56M10	50203	37824	30592	22983	22408	21759	0.999862
D56M11	39632	26887	21542	19268	19247	19233	1
D56M12	31620	23728	18809	15891	14188	13740	1
D56M13	105	50	5	5	5	5	1
D56M14	101394	77416	66796	51578	49951	48747	0.999938
D56M15	25179	18626	11429	9882	9873	9858	1
D56M16	33411	25618	20806	18132	18132	18132	1
D56M17	41663	31812	28147	28127	27489	26971	0.999963
D56M18	38350	29842	24414	22607	22524	22503	1
D56M19	38510	28668	23359	20528	20521	20003	1
D56M2	91478	71750	59644	47611	47611	47442	0.999958
D56M20	27622	20653	15144	12861	12837	12837	1
D56M21	25042	18795	15025	11841	11841	11825	1
D56M22	40764	31960	26714	20664	20428	20395	1
D56M23	27282	21060	14670	12953	12749	12749	0.999529
D56M24	74367	57385	49224	44157	44157	44157	1
D56M25	45932	27750	17271	14476	14463	14463	1
D56M26	20881	16380	14468	13820	13685	13661	1
D56M27	69002	52379	45542	42222	42204	42192	0.999976
D56M28	75788	57615	47487	42257	41044	41044	1
D56M29	30285	23148	18718	16410	16349	16349	1
D56M3	57143	43292	37180	31140	31061	31061	1
D56M30	48222	37128	28037	22377	21159	21155	0.999953
D56M31	45736	34919	24613	21030	20385	20385	1
D56M32	21085	15821	13017	11607	11564	11564	1
D56M33	75596	58518	44239	34386	29516	29479	0.999966
D56M34	61830	49072	40581	32628	32376	32376	1
D56M35	39970	31162	26037	23852	23812	23780	1
D56M36	37657	29304	24753	19650	18649	18649	0.999946
D56M37	63621	50229	42775	33036	32169	32164	0.999969
D56M38	73994	58081	50646	46488	46011	45101	1
D56M39	62717	49813	41901	32634	30701	30701	1
D56M4	29728	23295	20901	19698	19456	19448	1
D56M40	48568	36095	27561	21777	19802	19802	0.999899
D56M41	119092	92072	78197	65571	65493	65092	0.999939
D56M42	26534	20665	16333	14470	10714	10478	1
D56M43	60909	47006	40758	33184	32568	32540	1
D56M44	35188	27340	23810	20231	18755	18375	1
D56M45	37168	26629	21457	17299	17201	17182	1
D56M46	47600	37987	33790	30666	30586	30586	1
D56M47	71163	56737	48719	42688	42587	42571	1
D56M48	25149	18743	18002	18002	18002	16845	1
D56M5	39186	30426	26580	25104	24511	24503	1
D56M6	76622	59258	48645	38826	38228	38193	0.999948
D56M7	71254	55730	48263	39548	37595	37543	0.999973
D56M8	25865	15557	12543	11149	11084	11084	1
D56M9	35189	25910	21591	17721	17373	17291	1
D56MR	149917	98082	77874	56515	56366	40421	0.999926
D64M1	29854	14245	6723	5849	5849	5849	1
D64M10	44410	21620	8029	6395	6395	6136	0.999674
D64M11	34773	14829	6120	5012	5005	5005	1
D64M12	39109	16271	4285	2969	2969	2893	0.999655
D64M13	62298	28067	9555	8044	8044	5067	1
D64M14	46096	22057	6979	5057	5057	4242	1
D64M15	38530	16606	4634	4181	4181	4181	1
D64M16	35933	16423	5163	4785	4770	4770	1
D64M17	35911	17034	4081	3354	3354	3351	1
D64M18	65693	32382	15188	13944	13916	13916	1
D64M19	60574	28727	14193	12730	12730	12367	1
D64M2	51600	25812	11581	9195	9166	9166	0.999782
D64M20	51793	24818	7483	7008	7004	7004	1
D64M21	59300	31807	18280	12919	12919	12919	0.999845
D64M22	42513	21258	9655	8350	8350	8350	1
D64M23	39495	17961	6031	5490	5364	5355	1
D64M24	45800	22936	12107	11453	11453	11453	1
D64M25	40281	19541	8885	7964	7964	7964	1
D64M26	53127	26833	13260	12344	12344	12344	1
D64M27	34869	16514	5262	4480	4480	4480	1
D64M28	33478	15667	6713	5832	5729	5729	1
D64M29	53034	27358	13692	12759	12759	12759	1
D64M3	36841	18383	8506	7461	7461	7461	1
D64M30	47916	22295	8853	6941	6882	6882	1
D64M31	40007	20851	2982	2580	2546	2546	1
D64M32	38862	17836	9364	8449	8402	8402	1
D64M33	37430	20071	2574	2214	2067	2067	1
D64M34	52008	25490	11077	9511	9511	9448	0.999894
D64M35	34042	16692	6002	4982	4982	4982	1
D64M36	19544	9869	4205	3900	3900	3892	1
D64M37	31539	15470	3843	3064	3064	3064	1
D64M38	21365	10103	6034	5851	5851	5851	1
D64M39	25309	12264	4225	3189	3189	3189	1
D64M4	48658	23032	7271	6295	6295	6290	1
D64M40	29948	13296	5648	4147	4126	4126	0.999758
D64M41	39199	17878	9438	7557	7557	7557	1
D64M42	37176	18005	7837	6798	5759	5759	1
D64M43	38559	19067	6141	4673	4673	4673	0.999786
D64M44	37969	17331	4417	3543	3543	3453	1
D64M45	44059	18632	2829	2527	2527	2527	1
D64M46	22816	10960	6330	6019	6019	6019	1
D64M47	26436	12192	5003	4634	4626	4626	1
D64M48	35172	13658	2568	2342	2276	2276	1
D64M5	44378	20787	4743	3940	3940	3783	1
D64M6	36044	16190	3590	2793	2793	2759	1
D64M7	48272	23916	8232	7067	7067	7060	1
D64M8	58491	25723	12363	11542	11542	11542	0.999913
D64M9	42847	21426	11020	7083	7083	6929	1
D64MAir	38199	18514	6740	4426	4426	2916	1
D64MRain	26851	13791	5045	3796	3796	2664	1
D64MextractionMnegM1	154	32	0	0	0	NA
D64MextractionMnegM2	181	33	0	0	0	NA
D64MPCRMneg	118	27	0	0	0	NA
D64MPCRMneg2	85	11	0	0	0	NA
ExtractionMneg1P1	3876	2692	2269	2266	2228	NA
ExtractionMneg1P2	316	189	86	86	86	NA
ExtractionMneg2P1	3410	2282	1626	1626	1570	NA
ExtractionMneg2P2	54	28	0	0	0	NA
PCRMneg1P1	17294	13122	9034	6712	6410	NA
PCRMneg1P2	5561	3878	2087	1667	1606	NA
PCRMneg2P1	61	38	21	21	21	NA
PCRMneg2P2	246	145	38	38	38	NA
